# Supplementary material for: Comprehensive Identification of RNA-Binding Domains in Human Cells
Source: Mol Cell. 2016 Aug 18;63(4):696–710. doi: 10.1016/j.molcel.2016.06.029 (PMC5003815; doi:10.1016/j.molcel.2016.06.029)
Supplement: Table S4. Mendelian Mutations Occurring within the RNA-Bound Fragments of RBPs and Their Associated Diseases, Related to Figure 6 [file mmc3.xlsx]

## Sheet: RBDpep
ENSG	ProtID	Symbol	MS-identified tryptic peptide	Start	Stop	category	Uniqueness	domain	enzyme	FTStart	FTStop	FTShortName	FTInfo	LysC/ArgC proteolytic fragment	fragmentStart	fragmentStop
ENSG00000105372	P39019	RPS19	ALAAFLK	17	23	RBDpep	UniqueGene	other	LysC	15	15	V -> F	Diamond-Blackfan anemia 1 (DBA1) [MIM:105650]	DVNQQEFVRALAAFLK	8	23
ENSG00000105372	P39019	RPS19	ALAAFLK	17	23	RBDpep	UniqueGene	other	LysC	17	17	A -> P	Diamond-Blackfan anemia 1 (DBA1) [MIM:105650]	DVNQQEFVRALAAFLK	8	23
ENSG00000105372	P39019	RPS19	ALAAFLK	17	23	RBDpep	UniqueGene	other	LysC	18	18	L -> P	Diamond-Blackfan anemia 1 (DBA1) [MIM:105650]	DVNQQEFVRALAAFLK	8	23
ENSG00000105372	P39019	RPS19	ALAAFLK	17	23	RBDpep	UniqueGene	other	LysC	18	18	L -> R	Diamond-Blackfan anemia 1 (DBA1) [MIM:105650]	DVNQQEFVRALAAFLK	8	23
ENSG00000105372	P39019	RPS19	ALAAFLK	17	23	RBDpep	UniqueGene	other	LysC	21	21	F -> S	Diamond-Blackfan anemia 1 (DBA1) [MIM:105650]	DVNQQEFVRALAAFLK	8	23
ENSG00000092621	O43175	PHGDH	ALVDHENVISCPHLGASTK	271	289	RBDpep	UniqueGene	other	LysC	261	261	V -> M	Phosphoglycerate dehydrogenase deficiency (PHGDH deficiency) [MIM:601815]	KGVRVVNCARGGIVDEGALLRALQSGQCAGAALDVFTEEPPRDRALVDHENVISCPHLGASTK	227	289
ENSG00000089280	P35637	FUS	APKPDGPGGGPGGSHMGGNYGDDR	449	472	RBDpep	UniqueGene	other	LysC	507	507	G -> D	Amyotrophic lateral sclerosis 6 (ALS6) [MIM:608030]	APKPDGPGGGPGGSHMGGNYGDDRRGGRGGYDRGGYRGRGGDRGGFRGGRGGGDRGGFGPGK	449	510
ENSG00000196924	P21333	FLNA	AYGPGIEPTGNMVK	286	299	RBDpep	UniqueGene	other	LysC	288	288	G -> R	Cardiac valvular dysplasia X-linked (CVDX) [MIM:314400]	LNPKKARAYGPGIEPTGNMVK	279	299
ENSG00000105372	P39019	RPS19	DVNQQEFVR	8	16	RBDpep	UniqueGene	other	LysC	15	15	V -> F	Diamond-Blackfan anemia 1 (DBA1) [MIM:105650]	DVNQQEFVRALAAFLK	8	23
ENSG00000105372	P39019	RPS19	DVNQQEFVR	8	16	RBDpep	UniqueGene	other	LysC	17	17	A -> P	Diamond-Blackfan anemia 1 (DBA1) [MIM:105650]	DVNQQEFVRALAAFLK	8	23
ENSG00000105372	P39019	RPS19	DVNQQEFVR	8	16	RBDpep	UniqueGene	other	LysC	18	18	L -> P	Diamond-Blackfan anemia 1 (DBA1) [MIM:105650]	DVNQQEFVRALAAFLK	8	23
ENSG00000105372	P39019	RPS19	DVNQQEFVR	8	16	RBDpep	UniqueGene	other	LysC	18	18	L -> R	Diamond-Blackfan anemia 1 (DBA1) [MIM:105650]	DVNQQEFVRALAAFLK	8	23
ENSG00000105372	P39019	RPS19	DVNQQEFVR	8	16	RBDpep	UniqueGene	other	LysC	21	21	F -> S	Diamond-Blackfan anemia 1 (DBA1) [MIM:105650]	DVNQQEFVRALAAFLK	8	23
ENSG00000151224	Q00266	MAT1A	FVIGGPQGDAGVTGR	250	264	RBDpep	UniqueGene	other	LysC	264	264	R -> H	Methionine adenosyltransferase deficiency (MATD) [MIM:250850]	YLDEDTVYHLQPSGRFVIGGPQGDAGVTGRK	235	265
ENSG00000151224	Q00266	MAT1A	FVIGGPQGDAGVTGR	250	264	RBDpep	UniqueGene	other	LysC	264	264	R -> C	Methionine adenosyltransferase deficiency (MATD) [MIM:250850]	YLDEDTVYHLQPSGRFVIGGPQGDAGVTGRK	235	265
ENSG00000114416	P51114	FXR1	KVPGVTAIELDEDTGTFR	246	263	RBDpep	UniqueGene	classical	LysC	233	233	A -> T	A breast cancer sample	QLAAAFHEEFVVREDLMGLAIGTHGSNIQQARKVPGVTAIELDEDTGTFRIYGESADAVK	214	273
ENSG00000105372	P39019	RPS19	RVLQALEGLK	102	111	RBDpep	UniqueGene	other	LysC	101	101	R -> H	Diamond-Blackfan anemia 1 (DBA1) [MIM:105650]	SVARRVLQALEGLK	98	111
ENSG00000169057	P51608	MECP2	SVQETVLPIK	295	304	RBDpep	UniqueGene	other	LysC	302	302	P -> A	Rett syndrome (RTT) [MIM:312750]	KKAVKESSIRSVQETVLPIK	285	304
ENSG00000169057	P51608	MECP2	SVQETVLPIK	295	304	RBDpep	UniqueGene	other	LysC	302	302	P -> H	Rett syndrome (RTT) [MIM:312750]	KKAVKESSIRSVQETVLPIK	285	304
ENSG00000169057	P51608	MECP2	SVQETVLPIK	295	304	RBDpep	UniqueGene	other	LysC	302	302	P -> L	Rett syndrome (RTT) [MIM:312750]	KKAVKESSIRSVQETVLPIK	285	304
ENSG00000169057	P51608	MECP2	SVQETVLPIK	295	304	RBDpep	UniqueGene	other	LysC	302	302	P -> R	Rett syndrome (RTT) [MIM:312750]	KKAVKESSIRSVQETVLPIK	285	304
ENSG00000089009	Q02878	RPL6	VLATVTKPVGGDK	88	100	RBDpep	UniqueGene	other	LysC	100	100	K -> Q	A colorectal cancer sample	EKVLATVTKPVGGDK	86	100
ENSG00000105372	P39019	RPS19	VLQALEGLK	103	111	RBDpep	UniqueGene	other	LysC	101	101	R -> H	Diamond-Blackfan anemia 1 (DBA1) [MIM:105650]	SVARRVLQALEGLK	98	111
ENSG00000116288	Q99497	PARK7	ALVILAK	6	12	RBDpep	UniqueGene	other	ArgC	26	26	M -> I	Parkinson disease 7 (PARK7) [MIM:606324]	ALVILAKGAEEMETVIPVDVMR	6	27
ENSG00000196924	P21333	FLNA	AYGPGIEPTGNMVK	286	299	RBDpep	UniqueGene	other	ArgC	288	288	G -> R	Cardiac valvular dysplasia X-linked (CVDX) [MIM:314400]	AYGPGIEPTGNMVKKR	286	301
ENSG00000089280	P35637	FUS	CPNPTCENMNFSWR	428	441	RBDpep	UniqueGene	other	ArgC	431	431	P -> L	Tremor, hereditary essential 4 (ETM4) [MIM:614782]	AGDWKCPNPTCENMNFSWR	423	441
ENSG00000138796	Q16836	HADH	GIEESLR	69	75	RBDpep	UniqueGene	other	ArgC	40	40	A -> T	3-alpha-hydroxyacyl-CoA dehydrogenase deficiency (HADH deficiency) [MIM:231530]	QFMRSVSSSSTASASAKKIIVKHVTVIGGGLMGAGIAQVAAATGHTVVLVDQTEDILAKSKKGIEESLR	7	75
ENSG00000138796	Q16836	HADH	GIEESLR	69	75	RBDpep	UniqueGene	other	ArgC	57	57	D -> E	3-alpha-hydroxyacyl-CoA dehydrogenase deficiency (HADH deficiency) [MIM:231530]	QFMRSVSSSSTASASAKKIIVKHVTVIGGGLMGAGIAQVAAATGHTVVLVDQTEDILAKSKKGIEESLR	7	75
ENSG00000138796	Q16836	HADH	GIEESLRK	69	76	RBDpep	UniqueGene	other	ArgC	40	40	A -> T	3-alpha-hydroxyacyl-CoA dehydrogenase deficiency (HADH deficiency) [MIM:231530]	QFMRSVSSSSTASASAKKIIVKHVTVIGGGLMGAGIAQVAAATGHTVVLVDQTEDILAKSKKGIEESLRKVAKKKFAENLKAGDEFVEKTLSTIATSTDAASVVHSTDLVVEAIVENLKVKNELFKR	7	133
ENSG00000138796	Q16836	HADH	GIEESLRK	69	76	RBDpep	UniqueGene	other	ArgC	57	57	D -> E	3-alpha-hydroxyacyl-CoA dehydrogenase deficiency (HADH deficiency) [MIM:231530]	QFMRSVSSSSTASASAKKIIVKHVTVIGGGLMGAGIAQVAAATGHTVVLVDQTEDILAKSKKGIEESLRKVAKKKFAENLKAGDEFVEKTLSTIATSTDAASVVHSTDLVVEAIVENLKVKNELFKR	7	133
ENSG00000163541	P53597	SUCLG1	IICQGFTGK	58	66	RBDpep	UniqueGene	other	ArgC	85	85	G -> A	Mitochondrial DNA depletion syndrome 9 (MTDPS9) [MIM:245400]	QHLYVDKNTKIICQGFTGKQGTFHSQQALEYGTKLVGGTTPGKGGQTHLGLPVFNTVKEAKEQTGATASVIYVPPPFAAAAINEAIEAEIPLVVCITEGIPQQDMVR	48	154
ENSG00000189403	P09429	HMGB1	IKGEHPGLSIGDVAK	113	127	RBDpep	UniqueGene	other	ArgC	149	149	A -> E	Gastric-carcinoma cell line	PKIKGEHPGLSIGDVAKKLGEMWNNTAADDKQPYEKKAAKLKEKYEKDIAAYR	111	163
ENSG00000075239	P24752	ACAT1	LGSIAIQGAIEK	67	78	RBDpep	UniqueGene	other	ArgC	93	93	N -> S	3-ketothiolase deficiency (3KTD) [MIM:203750]	TPIGSFLGSLSLLPATKLGSIAIQGAIEKAGIPKEEVKEAYMGNVLQGGEGQAPTR	50	105
ENSG00000105372	P39019	RPS19	LKVPEWVDTVK	28	38	RBDpep	UniqueGene	other	ArgC	17	17	A -> P	Diamond-Blackfan anemia 1 (DBA1) [MIM:105650]	ALAAFLKKSGKLKVPEWVDTVKLAKHKELAPYDENWFYTR	17	56
ENSG00000105372	P39019	RPS19	LKVPEWVDTVK	28	38	RBDpep	UniqueGene	other	ArgC	18	18	L -> P	Diamond-Blackfan anemia 1 (DBA1) [MIM:105650]	ALAAFLKKSGKLKVPEWVDTVKLAKHKELAPYDENWFYTR	17	56
ENSG00000105372	P39019	RPS19	LKVPEWVDTVK	28	38	RBDpep	UniqueGene	other	ArgC	18	18	L -> R	Diamond-Blackfan anemia 1 (DBA1) [MIM:105650]	ALAAFLKKSGKLKVPEWVDTVKLAKHKELAPYDENWFYTR	17	56
ENSG00000105372	P39019	RPS19	LKVPEWVDTVK	28	38	RBDpep	UniqueGene	other	ArgC	21	21	F -> S	Diamond-Blackfan anemia 1 (DBA1) [MIM:105650]	ALAAFLKKSGKLKVPEWVDTVKLAKHKELAPYDENWFYTR	17	56
ENSG00000105372	P39019	RPS19	LKVPEWVDTVK	28	38	RBDpep	UniqueGene	other	ArgC	47	47	P -> L	Diamond-Blackfan anemia 1 (DBA1) [MIM:105650]	ALAAFLKKSGKLKVPEWVDTVKLAKHKELAPYDENWFYTR	17	56
ENSG00000105372	P39019	RPS19	LKVPEWVDTVK	28	38	RBDpep	UniqueGene	other	ArgC	52	52	W -> R	Diamond-Blackfan anemia 1 (DBA1) [MIM:105650]	ALAAFLKKSGKLKVPEWVDTVKLAKHKELAPYDENWFYTR	17	56
ENSG00000105372	P39019	RPS19	LKVPEWVDTVK	28	38	RBDpep	UniqueGene	other	ArgC	52	52	W -> C	Diamond-Blackfan anemia 1 (DBA1) [MIM:105650]	ALAAFLKKSGKLKVPEWVDTVKLAKHKELAPYDENWFYTR	17	56
ENSG00000105372	P39019	RPS19	LKVPEWVDTVK	28	38	RBDpep	UniqueGene	other	ArgC	55	55	T -> M	Diamond-Blackfan anemia 1 (DBA1) [MIM:105650]	ALAAFLKKSGKLKVPEWVDTVKLAKHKELAPYDENWFYTR	17	56
ENSG00000105372	P39019	RPS19	LKVPEWVDTVK	28	38	RBDpep	UniqueGene	other	ArgC	56	56	R -> Q	Diamond-Blackfan anemia 1 (DBA1) [MIM:105650]	ALAAFLKKSGKLKVPEWVDTVKLAKHKELAPYDENWFYTR	17	56
ENSG00000166147	P35555	FBN1	MCCCSYNIGR	1718	1727	RBDpep	UniqueGene	other	ArgC	1699	1699	Y -> C	Acromicric dysplasia (ACMICD) [MIM:102370]	NYYADNQTCDGELLFNMTKKMCCCSYNIGR	1698	1727
ENSG00000166147	P35555	FBN1	MCCCSYNIGR	1718	1727	RBDpep	UniqueGene	other	ArgC	1699	1699	Y -> C	Geleophysic dysplasia 2 (GPHYSD2) [MIM:614185]	NYYADNQTCDGELLFNMTKKMCCCSYNIGR	1698	1727
ENSG00000166147	P35555	FBN1	MCCCSYNIGR	1718	1727	RBDpep	UniqueGene	other	ArgC	1699	1699	Y -> D	Geleophysic dysplasia 2 (GPHYSD2) [MIM:614185]	NYYADNQTCDGELLFNMTKKMCCCSYNIGR	1698	1727
ENSG00000166147	P35555	FBN1	MCCCSYNIGR	1718	1727	RBDpep	UniqueGene	other	ArgC	1700	1700	Y -> C	Acromicric dysplasia (ACMICD) [MIM:102370]	NYYADNQTCDGELLFNMTKKMCCCSYNIGR	1698	1727
ENSG00000166147	P35555	FBN1	MCCCSYNIGR	1718	1727	RBDpep	UniqueGene	other	ArgC	1706	1706	C -> Y	Geleophysic dysplasia 2 (GPHYSD2) [MIM:614185]	NYYADNQTCDGELLFNMTKKMCCCSYNIGR	1698	1727
ENSG00000166147	P35555	FBN1	MCCCSYNIGR	1718	1727	RBDpep	UniqueGene	other	ArgC	1714	1714	M -> R	Acromicric dysplasia (ACMICD) [MIM:102370]	NYYADNQTCDGELLFNMTKKMCCCSYNIGR	1698	1727
ENSG00000166147	P35555	FBN1	MCCCSYNIGR	1718	1727	RBDpep	UniqueGene	other	ArgC	1719	1719	C -> W	Geleophysic dysplasia 2 (GPHYSD2) [MIM:614185]	NYYADNQTCDGELLFNMTKKMCCCSYNIGR	1698	1727
ENSG00000166147	P35555	FBN1	MCCCSYNIGR	1718	1727	RBDpep	UniqueGene	other	ArgC	1722	1722	S -> C	Acromicric dysplasia (ACMICD) [MIM:102370]	NYYADNQTCDGELLFNMTKKMCCCSYNIGR	1698	1727
ENSG00000166147	P35555	FBN1	MCCCSYNIGR	1718	1727	RBDpep	UniqueGene	other	ArgC	1726	1726	G -> V	Acromicric dysplasia (ACMICD) [MIM:102370]	NYYADNQTCDGELLFNMTKKMCCCSYNIGR	1698	1727
ENSG00000091140	P09622	DLD	NETLGGTCLNVGCIPSK	73	89	RBDpep	UniqueGene	other	ArgC	72	72	K -> E	Dihydrolipoamide dehydrogenase deficiency (DLDD) [MIM:246900]	TYADQPIDADVTVIGSGPGGYVAAIKAAQLGFKTVCIEKNETLGGTCLNVGCIPSKALLNNSHYYHMAHGKDFASR	34	109
ENSG00000105372	P39019	RPS19	RVLQALEGLK	102	111	RBDpep	UniqueGene	other	ArgC	120	120	G -> R	Diamond-Blackfan anemia 1 (DBA1) [MIM:105650]	RVLQALEGLKMVEKDQDGGR	102	121
ENSG00000169057	P51608	MECP2	SVQETVLPIK	295	304	RBDpep	UniqueGene	other	ArgC	302	302	P -> A	Rett syndrome (RTT) [MIM:312750]	SVQETVLPIKKR	295	306
ENSG00000169057	P51608	MECP2	SVQETVLPIK	295	304	RBDpep	UniqueGene	other	ArgC	302	302	P -> H	Rett syndrome (RTT) [MIM:312750]	SVQETVLPIKKR	295	306
ENSG00000169057	P51608	MECP2	SVQETVLPIK	295	304	RBDpep	UniqueGene	other	ArgC	302	302	P -> L	Rett syndrome (RTT) [MIM:312750]	SVQETVLPIKKR	295	306
ENSG00000169057	P51608	MECP2	SVQETVLPIK	295	304	RBDpep	UniqueGene	other	ArgC	302	302	P -> R	Rett syndrome (RTT) [MIM:312750]	SVQETVLPIKKR	295	306
ENSG00000169057	P51608	MECP2	SVQETVLPIK	295	304	RBDpep	UniqueGene	other	ArgC	305	305	K -> R	Rett syndrome (RTT) [MIM:312750]	SVQETVLPIKKR	295	306
ENSG00000169057	P51608	MECP2	SVQETVLPIK	295	304	RBDpep	UniqueGene	other	ArgC	306	306	R -> C	Rett syndrome (RTT) [MIM:312750]	SVQETVLPIKKR	295	306
ENSG00000169057	P51608	MECP2	SVQETVLPIK	295	304	RBDpep	UniqueGene	other	ArgC	306	306	R -> H	Rett syndrome (RTT) [MIM:312750]	SVQETVLPIKKR	295	306

## Sheet: CandidateRBDpep
ENSG	ProtID	Symbol	Sequence	Start	Stop	category	Uniqueness	domain	enzyme	FTStart	FTStop	FTShortName	FTInfo	fragmentSequence	fragmentStart	fragmentStop
ENSG00000075239	P24752	ACAT1	DGLTDVYNK	182	190	CandidateRBDpep	UniqueGene	other	LysC	183	183	G -> R	3-ketothiolase deficiency (3KTD) [MIM:203750]	DGLTDVYNK	182	190
ENSG00000015479	P43243	MATR3	DLDELSR	121	127	CandidateRBDpep	UniqueGene	other	LysC	85	85	S -> C	Myopathy, distal, 2 (MPD2) [MIM:606070]	MSKSFQQSSLSRDSQGHGRDLSAAGIGLLAAATQSLSMPASLGRMNQGTARLASLMNLGMSSSLNQQGAHSALSSASTSSHNLQSIFNIGSRGPLPLSSQHRGDADQASNILASFGLSARDLDELSRYPEDK	1	132
ENSG00000165704	P00492	HPRT1	DLNHVCVISETGK	201	213	CandidateRBDpep	UniqueGene	other	LysC	194	194	D -> E	Gout HPRT-related (GOUT-HPRT) [MIM:300323]	FVVGYALDYNEYFRDLNHVCVISETGK	187	213
ENSG00000165704	P00492	HPRT1	DLNHVCVISETGK	201	213	CandidateRBDpep	UniqueGene	other	LysC	194	194	D -> N	Lesch-Nyhan syndrome (LNS) [MIM:300322]	FVVGYALDYNEYFRDLNHVCVISETGK	187	213
ENSG00000165704	P00492	HPRT1	DLNHVCVISETGK	201	213	CandidateRBDpep	UniqueGene	other	LysC	195	195	Y -> C	Gout HPRT-related (GOUT-HPRT) [MIM:300323]	FVVGYALDYNEYFRDLNHVCVISETGK	187	213
ENSG00000165704	P00492	HPRT1	DLNHVCVISETGK	201	213	CandidateRBDpep	UniqueGene	other	LysC	199	199	F -> V	Lesch-Nyhan syndrome (LNS) [MIM:300322]	FVVGYALDYNEYFRDLNHVCVISETGK	187	213
ENSG00000165704	P00492	HPRT1	DLNHVCVISETGK	201	213	CandidateRBDpep	UniqueGene	other	LysC	201	201	D -> G	Gout HPRT-related (GOUT-HPRT) [MIM:300323]	FVVGYALDYNEYFRDLNHVCVISETGK	187	213
ENSG00000165704	P00492	HPRT1	DLNHVCVISETGK	201	213	CandidateRBDpep	UniqueGene	other	LysC	201	201	D -> N	Gout HPRT-related (GOUT-HPRT) [MIM:300323]	FVVGYALDYNEYFRDLNHVCVISETGK	187	213
ENSG00000165704	P00492	HPRT1	DLNHVCVISETGK	201	213	CandidateRBDpep	UniqueGene	other	LysC	201	201	D -> Y	Lesch-Nyhan syndrome (LNS) [MIM:300322]	FVVGYALDYNEYFRDLNHVCVISETGK	187	213
ENSG00000165704	P00492	HPRT1	DLNHVCVISETGK	201	213	CandidateRBDpep	UniqueGene	other	LysC	204	204	H -> D	Lesch-Nyhan syndrome (LNS) [MIM:300322]	FVVGYALDYNEYFRDLNHVCVISETGK	187	213
ENSG00000165704	P00492	HPRT1	DLNHVCVISETGK	201	213	CandidateRBDpep	UniqueGene	other	LysC	204	204	H -> R	Lesch-Nyhan syndrome (LNS) [MIM:300322]	FVVGYALDYNEYFRDLNHVCVISETGK	187	213
ENSG00000165704	P00492	HPRT1	DLNHVCVISETGK	201	213	CandidateRBDpep	UniqueGene	other	LysC	206	206	C -> Y	Lesch-Nyhan syndrome (LNS) [MIM:300322]	FVVGYALDYNEYFRDLNHVCVISETGK	187	213
ENSG00000006744	Q9BQ52	ELAC2	DSSLVVAFICK	236	246	CandidateRBDpep	UniqueGene	other	LysC	211	211	R -> Q	Prostate cancer, hereditary, 2 (HPC2) [MIM:614731]	HQPWQSPERPLSRLSPERSSDSESNENEPHLPHGVSQRRGVRDSSLVVAFICK	194	246
ENSG00000006744	Q9BQ52	ELAC2	DSSLVVAFICK	236	246	CandidateRBDpep	UniqueGene	other	LysC	217	217	S -> L	Prostate cancer, hereditary, 2 (HPC2) [MIM:614731]	HQPWQSPERPLSRLSPERSSDSESNENEPHLPHGVSQRRGVRDSSLVVAFICK	194	246
ENSG00000138029	P55084	HADHB	EAALGAGFSDK	118	128	CandidateRBDpep	UniqueGene	other	LysC	117	117	R -> G	Trifunctional protein deficiency (TFP deficiency) [MIM:609015]	TSNVAREAALGAGFSDK	112	128
ENSG00000138029	P55084	HADHB	EAALGAGFSDK	118	128	CandidateRBDpep	UniqueGene	other	LysC	119	119	A -> V	A breast cancer sample	TSNVAREAALGAGFSDK	112	128
ENSG00000138029	P55084	HADHB	EAALGAGFSDK	118	128	CandidateRBDpep	UniqueGene	other	LysC	121	121	L -> P	Trifunctional protein deficiency (TFP deficiency) [MIM:609015]	TSNVAREAALGAGFSDK	112	128
ENSG00000114416	P51114	FXR1	EDLMGLAIGTHGSNIQQAR	227	245	CandidateRBDpep	UniqueGene	classical	LysC	233	233	A -> T	A breast cancer sample	QLAAAFHEEFVVREDLMGLAIGTHGSNIQQARK	214	246
ENSG00000116288	Q99497	PARK7	EGPYDVVVLPGGNLGAQNLSESAAVK	64	89	CandidateRBDpep	UniqueGene	other	LysC	64	64	E -> D	Parkinson disease 7 (PARK7) [MIM:606324]	KEGPYDVVVLPGGNLGAQNLSESAAVK	63	89
ENSG00000182872	P98175	RBM10	GSKRDMASNEGSR	384	396	CandidateRBDpep	UniqueGene	other	LysC	396	396	R -> H	A colorectal cancer sample	GSKRDMASNEGSRISAASVASTAIAAAQWAISQASQGGEGTWATSEEPPVDYSYYQQDEGYGNSQGTESSLYAHGYLK	384	461
ENSG00000138095	P42704	LRPPRC	LEDVALQILLACPVSK	350	365	CandidateRBDpep	UniqueGene	other	LysC	354	354	A -> V	Leigh syndrome French-Canadian type (LSFC) [MIM:220111]	LEDVALQILLACPVSK	350	365
ENSG00000114416	P51114	FXR1	QLAAAFHEEFVVR	214	226	CandidateRBDpep	UniqueGene	classical	LysC	233	233	A -> T	A breast cancer sample	QLAAAFHEEFVVREDLMGLAIGTHGSNIQQARK	214	246
ENSG00000006744	Q9BQ52	ELAC2	TCDLEEFQTCLVR	631	643	CandidateRBDpep	UniqueGene	other	LysC	622	622	E -> V	Prostate cancer, hereditary, 2 (HPC2) [MIM:614731]	CLQEGAEISSPAVERLISSLLRTCDLEEFQTCLVRHCK	609	646
ENSG00000177192	Q9Y606	PUS1	TIEDDLVSALVR	111	122	CandidateRBDpep	UniqueGene	non-classical	LysC	133	133	D -> N	A breast cancer sample	TIEDDLVSALVRSGCIPENHGEDMRK	111	136
ENSG00000130826	O60832	DKC1	TTHYTPLACGSNPLK	66	80	CandidateRBDpep	UniqueGene	other	LysC	65	65	R -> T	Dyskeratosis congenita, X-linked (DKCX) [MIM:305000]	NFDKLNVRTTHYTPLACGSNPLK	58	80
ENSG00000130826	O60832	DKC1	TTHYTPLACGSNPLK	66	80	CandidateRBDpep	UniqueGene	other	LysC	66	66	T -> A	Dyskeratosis congenita, X-linked (DKCX) [MIM:305000]	NFDKLNVRTTHYTPLACGSNPLK	58	80
ENSG00000130826	O60832	DKC1	TTHYTPLACGSNPLK	66	80	CandidateRBDpep	UniqueGene	other	LysC	72	72	L -> Y	Dyskeratosis congenita, X-linked (DKCX) [MIM:305000]	NFDKLNVRTTHYTPLACGSNPLK	58	80
ENSG00000130826	O60832	DKC1	TTHYTPLACGSNPLK	66	80	CandidateRBDpep	UniqueGene	other	LysC	72	72	L -> F	Dyskeratosis congenita, X-linked (DKCX) [MIM:305000]	NFDKLNVRTTHYTPLACGSNPLK	58	80
ENSG00000169057	P51608	MECP2	AETSEGSGSAPAVPEASASPK	62	82	CandidateRBDpep	UniqueGene	other	ArgC	10	10	E -> Q	Rett syndrome (RTT) [MIM:312750]	EEKSEDQDLQGLKDKPLKFKKVKKDKKEEKEGKHEPVQPSAHHSAEPAEAGKAETSEGSGSAPAVPEASASPKQR	10	84
ENSG00000115866	P14868	DARS	ALHHGIDLEK	442	451	CandidateRBDpep	UniqueGene	non-classical	ArgC	460	460	R -> H	Hypomyelination with brainstem and spinal cord involvement and leg spasticity (HBSL) [MIM:615281]	ALHHGIDLEKIKAYIDSFR	442	460
ENSG00000196924	P21333	FLNA	ALTQTGGPHVK	1284	1294	CandidateRBDpep	UniqueGene	other	ArgC	1291	1291	P -> L	FG syndrome 2 (FGS2) [MIM:300321]	ALTQTGGPHVKAR	1284	1296
ENSG00000116288	Q99497	PARK7	APLVLKD	183	189	CandidateRBDpep	UniqueGene	other	ArgC	166	166	L -> P	Parkinson disease 7 (PARK7) [MIM:606324]	GPGTSFEFALAIVEALNGKEVAAQVKAPLVLKD	157	189
ENSG00000021826	P31327	CPS1	AQTAHIVLEDGTK	43	55	CandidateRBDpep	UniqueGene	other	ArgC	43	43	A -> V	Carbamoyl phosphate synthetase 1 deficiency (CPS1D) [MIM:237300]	PGIRLLSVKAQTAHIVLEDGTKMKGYSFGHPSSVAGEVVFNTGLGGYPEAITDPAYKGQILTMANPIIGNGGAPDTTALDELGLSKYLESNGIKVSGLLVLDYSKDYNHWLATKSLGQWLQEEKVPAIYGVDTR	34	167
ENSG00000021826	P31327	CPS1	AQTAHIVLEDGTK	43	55	CandidateRBDpep	UniqueGene	other	ArgC	58	58	G -> D	Carbamoyl phosphate synthetase 1 deficiency (CPS1D) [MIM:237300]	PGIRLLSVKAQTAHIVLEDGTKMKGYSFGHPSSVAGEVVFNTGLGGYPEAITDPAYKGQILTMANPIIGNGGAPDTTALDELGLSKYLESNGIKVSGLLVLDYSKDYNHWLATKSLGQWLQEEKVPAIYGVDTR	34	167
ENSG00000021826	P31327	CPS1	AQTAHIVLEDGTK	43	55	CandidateRBDpep	UniqueGene	other	ArgC	65	65	S -> F	Carbamoyl phosphate synthetase 1 deficiency (CPS1D) [MIM:237300]	PGIRLLSVKAQTAHIVLEDGTKMKGYSFGHPSSVAGEVVFNTGLGGYPEAITDPAYKGQILTMANPIIGNGGAPDTTALDELGLSKYLESNGIKVSGLLVLDYSKDYNHWLATKSLGQWLQEEKVPAIYGVDTR	34	167
ENSG00000021826	P31327	CPS1	AQTAHIVLEDGTK	43	55	CandidateRBDpep	UniqueGene	other	ArgC	71	71	V -> G	Carbamoyl phosphate synthetase 1 deficiency (CPS1D) [MIM:237300]	PGIRLLSVKAQTAHIVLEDGTKMKGYSFGHPSSVAGEVVFNTGLGGYPEAITDPAYKGQILTMANPIIGNGGAPDTTALDELGLSKYLESNGIKVSGLLVLDYSKDYNHWLATKSLGQWLQEEKVPAIYGVDTR	34	167
ENSG00000021826	P31327	CPS1	AQTAHIVLEDGTK	43	55	CandidateRBDpep	UniqueGene	other	ArgC	79	79	G -> E	Carbamoyl phosphate synthetase 1 deficiency (CPS1D) [MIM:237300]	PGIRLLSVKAQTAHIVLEDGTKMKGYSFGHPSSVAGEVVFNTGLGGYPEAITDPAYKGQILTMANPIIGNGGAPDTTALDELGLSKYLESNGIKVSGLLVLDYSKDYNHWLATKSLGQWLQEEKVPAIYGVDTR	34	167
ENSG00000021826	P31327	CPS1	AQTAHIVLEDGTK	43	55	CandidateRBDpep	UniqueGene	other	ArgC	87	87	P -> S	Carbamoyl phosphate synthetase 1 deficiency (CPS1D) [MIM:237300]	PGIRLLSVKAQTAHIVLEDGTKMKGYSFGHPSSVAGEVVFNTGLGGYPEAITDPAYKGQILTMANPIIGNGGAPDTTALDELGLSKYLESNGIKVSGLLVLDYSKDYNHWLATKSLGQWLQEEKVPAIYGVDTR	34	167
ENSG00000021826	P31327	CPS1	AQTAHIVLEDGTK	43	55	CandidateRBDpep	UniqueGene	other	ArgC	89	89	Y -> D	Carbamoyl phosphate synthetase 1 deficiency (CPS1D) [MIM:237300]	PGIRLLSVKAQTAHIVLEDGTKMKGYSFGHPSSVAGEVVFNTGLGGYPEAITDPAYKGQILTMANPIIGNGGAPDTTALDELGLSKYLESNGIKVSGLLVLDYSKDYNHWLATKSLGQWLQEEKVPAIYGVDTR	34	167
ENSG00000021826	P31327	CPS1	AQTAHIVLEDGTK	43	55	CandidateRBDpep	UniqueGene	other	ArgC	123	123	S -> F	Carbamoyl phosphate synthetase 1 deficiency (CPS1D) [MIM:237300]	PGIRLLSVKAQTAHIVLEDGTKMKGYSFGHPSSVAGEVVFNTGLGGYPEAITDPAYKGQILTMANPIIGNGGAPDTTALDELGLSKYLESNGIKVSGLLVLDYSKDYNHWLATKSLGQWLQEEKVPAIYGVDTR	34	167
ENSG00000021826	P31327	CPS1	AQTAHIVLEDGTK	43	55	CandidateRBDpep	UniqueGene	other	ArgC	165	165	D -> G	Carbamoyl phosphate synthetase 1 deficiency (CPS1D) [MIM:237300]	PGIRLLSVKAQTAHIVLEDGTKMKGYSFGHPSSVAGEVVFNTGLGGYPEAITDPAYKGQILTMANPIIGNGGAPDTTALDELGLSKYLESNGIKVSGLLVLDYSKDYNHWLATKSLGQWLQEEKVPAIYGVDTR	34	167
ENSG00000105372	P39019	RPS19	DLDRIAGQVAAANK	130	143	CandidateRBDpep	UniqueGene	other	ArgC	131	131	L -> P	Diamond-Blackfan anemia 1 (DBA1) [MIM:105650]	DLDRIAGQVAAANKKH	130	145
ENSG00000105372	P39019	RPS19	DLDRIAGQVAAANK	130	143	CandidateRBDpep	UniqueGene	other	ArgC	131	131	L -> R	Diamond-Blackfan anemia 1 (DBA1) [MIM:105650]	DLDRIAGQVAAANKKH	130	145
ENSG00000105372	P39019	RPS19	DLDRIAGQVAAANK	130	143	CandidateRBDpep	UniqueGene	other	ArgC	135	135	A -> T	Diamond-Blackfan anemia 1 (DBA1) [MIM:105650]	DLDRIAGQVAAANKKH	130	145
ENSG00000196943	Q86U38	NOP9	EAWEQQQGAVAK	614	625	CandidateRBDpep	UniqueGene	other	ArgC	626	626	R -> Q	A breast cancer sample	REAWEQQQGAVAKR	613	626
ENSG00000116288	Q99497	PARK7	EGPYDVVVLPGGNLGAQNLSESAAVK	64	89	CandidateRBDpep	UniqueGene	other	ArgC	64	64	E -> D	Parkinson disease 7 (PARK7) [MIM:606324]	DVVICPDASLEDAKKEGPYDVVVLPGGNLGAQNLSESAAVKEILKEQENR	49	98
ENSG00000105372	P39019	RPS19	ELAPYDENWFYTR	44	56	CandidateRBDpep	UniqueGene	other	ArgC	17	17	A -> P	Diamond-Blackfan anemia 1 (DBA1) [MIM:105650]	ALAAFLKKSGKLKVPEWVDTVKLAKHKELAPYDENWFYTR	17	56
ENSG00000105372	P39019	RPS19	ELAPYDENWFYTR	44	56	CandidateRBDpep	UniqueGene	other	ArgC	18	18	L -> P	Diamond-Blackfan anemia 1 (DBA1) [MIM:105650]	ALAAFLKKSGKLKVPEWVDTVKLAKHKELAPYDENWFYTR	17	56
ENSG00000105372	P39019	RPS19	ELAPYDENWFYTR	44	56	CandidateRBDpep	UniqueGene	other	ArgC	18	18	L -> R	Diamond-Blackfan anemia 1 (DBA1) [MIM:105650]	ALAAFLKKSGKLKVPEWVDTVKLAKHKELAPYDENWFYTR	17	56
ENSG00000105372	P39019	RPS19	ELAPYDENWFYTR	44	56	CandidateRBDpep	UniqueGene	other	ArgC	21	21	F -> S	Diamond-Blackfan anemia 1 (DBA1) [MIM:105650]	ALAAFLKKSGKLKVPEWVDTVKLAKHKELAPYDENWFYTR	17	56
ENSG00000105372	P39019	RPS19	ELAPYDENWFYTR	44	56	CandidateRBDpep	UniqueGene	other	ArgC	47	47	P -> L	Diamond-Blackfan anemia 1 (DBA1) [MIM:105650]	ALAAFLKKSGKLKVPEWVDTVKLAKHKELAPYDENWFYTR	17	56
ENSG00000105372	P39019	RPS19	ELAPYDENWFYTR	44	56	CandidateRBDpep	UniqueGene	other	ArgC	52	52	W -> R	Diamond-Blackfan anemia 1 (DBA1) [MIM:105650]	ALAAFLKKSGKLKVPEWVDTVKLAKHKELAPYDENWFYTR	17	56
ENSG00000105372	P39019	RPS19	ELAPYDENWFYTR	44	56	CandidateRBDpep	UniqueGene	other	ArgC	52	52	W -> C	Diamond-Blackfan anemia 1 (DBA1) [MIM:105650]	ALAAFLKKSGKLKVPEWVDTVKLAKHKELAPYDENWFYTR	17	56
ENSG00000105372	P39019	RPS19	ELAPYDENWFYTR	44	56	CandidateRBDpep	UniqueGene	other	ArgC	55	55	T -> M	Diamond-Blackfan anemia 1 (DBA1) [MIM:105650]	ALAAFLKKSGKLKVPEWVDTVKLAKHKELAPYDENWFYTR	17	56
ENSG00000105372	P39019	RPS19	ELAPYDENWFYTR	44	56	CandidateRBDpep	UniqueGene	other	ArgC	56	56	R -> Q	Diamond-Blackfan anemia 1 (DBA1) [MIM:105650]	ALAAFLKKSGKLKVPEWVDTVKLAKHKELAPYDENWFYTR	17	56
ENSG00000189403	P09429	HMGB1	GEHPGLSIGDVAK	115	127	CandidateRBDpep	UniqueGene	other	ArgC	149	149	A -> E	Gastric-carcinoma cell line	PKIKGEHPGLSIGDVAKKLGEMWNNTAADDKQPYEKKAAKLKEKYEKDIAAYR	111	163
ENSG00000115866	P14868	DARS	GFVEIQTPK	214	222	CandidateRBDpep	UniqueGene	non-classical	ArgC	256	256	M -> L	Hypomyelination with brainstem and spinal cord involvement and leg spasticity (HBSL) [MIM:615281]	ETLINKGFVEIQTPKIISAASEGGANVFTVSYFKNNAYLAQSPQLYKQMCICADFEKVFSIGPVFR	208	273
ENSG00000151224	Q00266	MAT1A	ICDQISDAVLDAHLK	33	47	CandidateRBDpep	UniqueGene	other	ArgC	38	38	S -> N	Methionine adenosyltransferase deficiency (MATD) [MIM:250850]	MNGPVDGLCDHSLSEGVFMFTSESVGEGHPDKICDQISDAVLDAHLKQDPNAKVACETVCKTGMVLLCGEITSMAMVDYQR	1	81
ENSG00000151224	Q00266	MAT1A	ICDQISDAVLDAHLK	33	47	CandidateRBDpep	UniqueGene	other	ArgC	55	55	A -> D	Methionine adenosyltransferase deficiency (MATD) [MIM:250850]	MNGPVDGLCDHSLSEGVFMFTSESVGEGHPDKICDQISDAVLDAHLKQDPNAKVACETVCKTGMVLLCGEITSMAMVDYQR	1	81
ENSG00000138796	Q16836	HADH	KGIEESLR	68	75	CandidateRBDpep	UniqueGene	other	ArgC	40	40	A -> T	3-alpha-hydroxyacyl-CoA dehydrogenase deficiency (HADH deficiency) [MIM:231530]	QFMRSVSSSSTASASAKKIIVKHVTVIGGGLMGAGIAQVAAATGHTVVLVDQTEDILAKSKKGIEESLR	7	75
ENSG00000138796	Q16836	HADH	KGIEESLR	68	75	CandidateRBDpep	UniqueGene	other	ArgC	57	57	D -> E	3-alpha-hydroxyacyl-CoA dehydrogenase deficiency (HADH deficiency) [MIM:231530]	QFMRSVSSSSTASASAKKIIVKHVTVIGGGLMGAGIAQVAAATGHTVVLVDQTEDILAKSKKGIEESLR	7	75
ENSG00000189403	P09429	HMGB1	LGEMWNNTAADDKQPYEK	129	146	CandidateRBDpep	UniqueGene	other	ArgC	149	149	A -> E	Gastric-carcinoma cell line	PKIKGEHPGLSIGDVAKKLGEMWNNTAADDKQPYEKKAAKLKEKYEKDIAAYR	111	163
ENSG00000075239	P24752	ACAT1	MGNVLQGGEGQAPTR	91	105	CandidateRBDpep	UniqueGene	other	ArgC	93	93	N -> S	3-ketothiolase deficiency (3KTD) [MIM:203750]	TPIGSFLGSLSLLPATKLGSIAIQGAIEKAGIPKEEVKEAYMGNVLQGGEGQAPTR	50	105
ENSG00000137710	P35241	RDX	QRIDEFEAM	575	583	CandidateRBDpep	UniqueGene	other	ArgC	578	578	D -> N	Deafness, autosomal recessive, 24 (DFNB24) [MIM:611022]	QIRQGNTKQRIDEFEAM	567	583
ENSG00000169057	P51608	MECP2	SVQETVLPIKK	295	305	CandidateRBDpep	UniqueGene	other	ArgC	302	302	P -> A	Rett syndrome (RTT) [MIM:312750]	SVQETVLPIKKR	295	306
ENSG00000169057	P51608	MECP2	SVQETVLPIKK	295	305	CandidateRBDpep	UniqueGene	other	ArgC	302	302	P -> H	Rett syndrome (RTT) [MIM:312750]	SVQETVLPIKKR	295	306
ENSG00000169057	P51608	MECP2	SVQETVLPIKK	295	305	CandidateRBDpep	UniqueGene	other	ArgC	302	302	P -> L	Rett syndrome (RTT) [MIM:312750]	SVQETVLPIKKR	295	306
ENSG00000169057	P51608	MECP2	SVQETVLPIKK	295	305	CandidateRBDpep	UniqueGene	other	ArgC	302	302	P -> R	Rett syndrome (RTT) [MIM:312750]	SVQETVLPIKKR	295	306
ENSG00000169057	P51608	MECP2	SVQETVLPIKK	295	305	CandidateRBDpep	UniqueGene	other	ArgC	305	305	K -> R	Rett syndrome (RTT) [MIM:312750]	SVQETVLPIKKR	295	306
ENSG00000169057	P51608	MECP2	SVQETVLPIKK	295	305	CandidateRBDpep	UniqueGene	other	ArgC	306	306	R -> C	Rett syndrome (RTT) [MIM:312750]	SVQETVLPIKKR	295	306
ENSG00000169057	P51608	MECP2	SVQETVLPIKK	295	305	CandidateRBDpep	UniqueGene	other	ArgC	306	306	R -> H	Rett syndrome (RTT) [MIM:312750]	SVQETVLPIKKR	295	306
ENSG00000089280	P35637	FUS	TGQPMINLYTDR	317	328	CandidateRBDpep	UniqueGene	classical	ArgC	312	312	K -> Q	A breast cancer sample	DQGSRHDSEQDNSDNNTIFVQGLGENVTIESVADYFKQIGIIKTNKKTGQPMINLYTDR	270	328
ENSG00000091140	P09622	DLD	VCHAHPTLSEAFR	483	495	CandidateRBDpep	UniqueGene	other	ArgC	488	488	P -> L	Dihydrolipoamide dehydrogenase deficiency (DLDD) [MIM:246900]	VCHAHPTLSEAFR	483	495
ENSG00000091140	P09622	DLD	VCHAHPTLSEAFR	483	495	CandidateRBDpep	UniqueGene	other	ArgC	495	495	R -> G	Dihydrolipoamide dehydrogenase deficiency (DLDD) [MIM:246900]	VCHAHPTLSEAFR	483	495
ENSG00000124529	P62805	HIST1H4B	VFLENVIR	61	68	CandidateRBDpep	UniqueGene	other	ArgC	64	64	E -> Q	A breast cancer sample	GVLKVFLENVIR	57	68
ENSG00000089009	Q02878	RPL6	VLATVTKPVGGDK	88	100	CandidateRBDpep	UniqueGene	other	ArgC	100	100	K -> Q	A colorectal cancer sample	KYSAAKSKVEKKKKEKVLATVTKPVGGDKNGGTR	72	105
ENSG00000105372	P39019	RPS19	VLQALEGLK	103	111	CandidateRBDpep	UniqueGene	other	ArgC	120	120	G -> R	Diamond-Blackfan anemia 1 (DBA1) [MIM:105650]	RVLQALEGLKMVEKDQDGGR	102	121
ENSG00000140374	P13804	ETFA	VVPEMTEILK	322	331	CandidateRBDpep	UniqueGene	other	ArgC	266	266	T -> M	Glutaric aciduria 2A (GA2A) [MIM:231680]	AAVDAGFVPNDMQVGQTGKIVAPELYIAVGISGAIQHLAGMKDSKTIVAINKDPEAPIFQVADYGIVADLFKVVPEMTEILKKK	250	333

## Sheet: Input
ENSG	ProtID	Symbol	Sequence	Start	Stop	category	Uniqueness	domain	enzyme	FTStart	FTStop	FTShortName	FTInfo	fragmentSequence	fragmentStart	fragmentStop
ENSG00000021826	P31327	CPS1	AADTIGYPVMIR	576	587	Input	UniqueGene	other	LysC	587	587	R -> H	Carbamoyl phosphate synthetase 1 deficiency (CPS1D) [MIM:237300]	AADTIGYPVMIRSAYALGGLGSGICPNRETLMDLSTK	576	612
ENSG00000021826	P31327	CPS1	AADTIGYPVMIR	576	587	Input	UniqueGene	other	LysC	587	587	R -> C	Carbamoyl phosphate synthetase 1 deficiency (CPS1D) [MIM:237300]	AADTIGYPVMIRSAYALGGLGSGICPNRETLMDLSTK	576	612
ENSG00000021826	P31327	CPS1	AADTIGYPVMIR	576	587	Input	UniqueGene	other	LysC	587	587	R -> L	Carbamoyl phosphate synthetase 1 deficiency (CPS1D) [MIM:237300]	AADTIGYPVMIRSAYALGGLGSGICPNRETLMDLSTK	576	612
ENSG00000021826	P31327	CPS1	AADTIGYPVMIR	576	587	Input	UniqueGene	other	LysC	589	589	A -> T	Carbamoyl phosphate synthetase 1 deficiency (CPS1D) [MIM:237300]	AADTIGYPVMIRSAYALGGLGSGICPNRETLMDLSTK	576	612
ENSG00000021826	P31327	CPS1	AADTIGYPVMIR	576	587	Input	UniqueGene	other	LysC	593	593	G -> R	Carbamoyl phosphate synthetase 1 deficiency (CPS1D) [MIM:237300]	AADTIGYPVMIRSAYALGGLGSGICPNRETLMDLSTK	576	612
ENSG00000021826	P31327	CPS1	AADTIGYPVMIR	576	587	Input	UniqueGene	other	LysC	597	597	S -> L	Carbamoyl phosphate synthetase 1 deficiency (CPS1D) [MIM:237300]	AADTIGYPVMIRSAYALGGLGSGICPNRETLMDLSTK	576	612
ENSG00000156531	Q8IWS0	PHF6	AEFGDFDIK	258	266	Input	UniqueGene	other	LysC	257	257	R -> G	Boerjeson-Forssman-Lehmann syndrome (BFLS) [MIM:301900]	CMLFSSGTVQLTTTSRAEFGDFDIK	242	266
ENSG00000089280	P35637	FUS	APKPDGPGGGPGGSHMGGNYGDDRR	449	473	Input	UniqueGene	other	LysC	507	507	G -> D	Amyotrophic lateral sclerosis 6 (ALS6) [MIM:608030]	APKPDGPGGGPGGSHMGGNYGDDRRGGRGGYDRGGYRGRGGDRGGFRGGRGGGDRGGFGPGK	449	510
ENSG00000021826	P31327	CPS1	ATTITSVLPK	403	412	Input	UniqueGene	other	LysC	401	401	G -> R	Carbamoyl phosphate synthetase 1 deficiency (CPS1D) [MIM:237300]	KGKATTITSVLPK	400	412
ENSG00000115677	Q00341	HDLBP	CDIIIISGR	948	956	Input	UniqueGene	classical	LysC	939	939	D -> V	A breast cancer sample	DCDPGSPRRCDIIIISGRK	939	957
ENSG00000182899	P18077	RPL35A	DETEFYLGK	37	45	Input	UniqueGene	other	LysC	33	33	V -> I	Diamond-Blackfan anemia 5 (DBA5) [MIM:612528]	IEGVYARDETEFYLGK	30	45
ENSG00000120800	O75691	UTP20	ECNIIQFTKPAETLSK	2448	2463	Input	UniqueGene	other	LysC	2452	2452	I -> F	A breast cancer sample	LIKECNIIQFTKPAETLSK	2445	2463
ENSG00000006744	Q9BQ52	ELAC2	ELAGGLEDGEPQQK	798	811	Input	UniqueGene	other	LysC	806	806	G -> R	Prostate cancer, hereditary, 2 (HPC2) [MIM:614731]	RELRQVRAALLSRELAGGLEDGEPQQK	785	811
ENSG00000130764	Q8N1G4	LRRC47	ELSPDIAHLASLK	193	205	Input	UniqueGene	other	LysC	193	193	E -> D	A colorectal cancer sample	MAAAAVSESWPELELAERERRRELLLTGPGLEERVRAAGGQLPPRLFTLPLLHYLEVSGCGSLRAPGPGLAQGLPQLHSLVLRRNALGPGLSPELGPLPALRVLDLSGNALEALPPGQGLGPAEPPGLPQLQSLNLSGNRLRELPADLARCAPRLQSLNLTGNCLDSFPAELFRPGALPLLSELAAADNCLRELSPDIAHLASLK	1	205
ENSG00000107951	Q9NVV4	MTPAP	EQNKPDSSPLYIQNPFETSLNISK	465	488	Input	UniqueGene	non-classical	LysC	478	478	N -> D	Spastic ataxia autosomal recessive 4 (SPAX4) [MIM:613672]	NSINIRQGREQNKPDSSPLYIQNPFETSLNISK	456	488
ENSG00000124193	Q13247	SRSF6	ERTNEGVIEFR	144	154	Input	UniqueGene	classical	LysC	145	145	R -> Q	A colorectal cancer sample	ERTNEGVIEFRSYSDMK	144	160
ENSG00000134987	Q8NI36	WDR36	ESDWDGIIACHQGK	454	467	Input	UniqueGene	other	LysC	449	449	A -> T	Glaucoma 1, open angle, G (GLC1G) [MIM:609887]	FAAEEARESDWDGIIACHQGK	447	467
ENSG00000204120	Q6Y7W6	GIGYF2	FEFDFR	255	260	Input	UniqueGene	other	LysC	278	278	I -> V	Parkinson disease 11 (PARK11) [MIM:607688]	HEFIRSESENWRIFREEQNGEDEDGGWRLAGSRRDGERWRPHSPDGPRSAGWREHMERRRRFEFDFRDRDDERGYRRVRSGSGSIDDDRDSLPEWCLEDAEEEMGTFDSSGAFLSLK	194	310
ENSG00000085063	P13987	CD59	FEHCNFNDVTTR	67	78	Input	UniqueGene	other	LysC	89	89	C -> Y	Hemolytic anemia, CD59-mediated, with or without polyneuropathy (HACD59) [MIM:612300]	CWKFEHCNFNDVTTRLRENELTYYCCK	64	90
ENSG00000021826	P31327	CPS1	FVHDNYVIR	1445	1453	Input	UniqueGene	other	LysC	1453	1453	R -> Q	Carbamoyl phosphate synthetase 1 deficiency (CPS1D) [MIM:237300]	FVHDNYVIRRTAVDSGIPLLTNFQVTK	1445	1471
ENSG00000021826	P31327	CPS1	FVHDNYVIR	1445	1453	Input	UniqueGene	other	LysC	1453	1453	R -> W	Carbamoyl phosphate synthetase 1 deficiency (CPS1D) [MIM:237300]	FVHDNYVIRRTAVDSGIPLLTNFQVTK	1445	1471
ENSG00000021826	P31327	CPS1	FVHDNYVIR	1445	1453	Input	UniqueGene	other	LysC	1462	1462	P -> R	Carbamoyl phosphate synthetase 1 deficiency (CPS1D) [MIM:237300]	FVHDNYVIRRTAVDSGIPLLTNFQVTK	1445	1471
ENSG00000015479	P43243	MATR3	GDADQASNILASFGLSAR	103	120	Input	UniqueGene	other	LysC	85	85	S -> C	Myopathy, distal, 2 (MPD2) [MIM:606070]	MSKSFQQSSLSRDSQGHGRDLSAAGIGLLAAATQSLSMPASLGRMNQGTARLASLMNLGMSSSLNQQGAHSALSSASTSSHNLQSIFNIGSRGPLPLSSQHRGDADQASNILASFGLSARDLDELSRYPEDK	1	132
ENSG00000021826	P31327	CPS1	GQNQPVLNITNK	317	328	Input	UniqueGene	other	LysC	317	317	G -> E	Carbamoyl phosphate synthetase 1 deficiency (CPS1D) [MIM:237300]	TYKMSMANRGQNQPVLNITNK	308	328
ENSG00000021826	P31327	CPS1	IMGTSPLQIDR	1075	1085	Input	UniqueGene	other	LysC	1089	1089	R -> C	Carbamoyl phosphate synthetase 1 deficiency (CPS1D) [MIM:237300]	NGVKIMGTSPLQIDRAEDRSIFSAVLDELK	1071	1100
ENSG00000021826	P31327	CPS1	IMGTSPLQIDR	1075	1085	Input	UniqueGene	other	LysC	1089	1089	R -> L	Carbamoyl phosphate synthetase 1 deficiency (CPS1D) [MIM:237300]	NGVKIMGTSPLQIDRAEDRSIFSAVLDELK	1071	1100
ENSG00000102081	Q06787	FMR1	LIQEIVDK	303	310	Input	UniqueGene	classical	LysC	304	304	I -> N	Fragile X syndrome (FRAX) [MIM:300624]	LIQEIVDK	303	310
ENSG00000085063	P13987	CD59	LRENELTYYCCK	79	90	Input	UniqueGene	other	LysC	89	89	C -> Y	Hemolytic anemia, CD59-mediated, with or without polyneuropathy (HACD59) [MIM:612300]	CWKFEHCNFNDVTTRLRENELTYYCCK	64	90
ENSG00000021826	P31327	CPS1	MCHPSIEGFTPR	815	826	Input	UniqueGene	other	LysC	814	814	R -> W	Carbamoyl phosphate synthetase 1 deficiency (CPS1D) [MIM:237300]	ALRMCHPSIEGFTPRLPMNK	812	831
ENSG00000021826	P31327	CPS1	MCHPSIEGFTPR	815	826	Input	UniqueGene	other	LysC	816	816	C -> R	Carbamoyl phosphate synthetase 1 deficiency (CPS1D) [MIM:237300]	ALRMCHPSIEGFTPRLPMNK	812	831
ENSG00000134987	Q8NI36	WDR36	MGHSAPLTNIR	376	386	Input	UniqueGene	other	LysC	355	355	N -> S	Glaucoma 1, open angle, G (GLC1G) [MIM:609887]	KLINQMRNAHSTAIAGLTFLHREPLLVTNGADNALRIWIFDGPTGEGRLLRFRMGHSAPLTNIRYYGQNGQQILSASQDGTLQSFSTVHEK	323	413
ENSG00000134982	P25054	APC	QAAVNAAVQR	1469	1478	Input	UniqueGene	other	LysC	1472	1472	V -> I	Medulloblastoma (MDB) [MIM:155255]	QAAVNAAVQRVQVLPDADTLLHFATESTPDGFSCSSSLSALSLDEPFIQK	1469	1518
ENSG00000134982	P25054	APC	QAAVNAAVQR	1469	1478	Input	UniqueGene	other	LysC	1495	1495	S -> G	Medulloblastoma (MDB) [MIM:155255]	QAAVNAAVQRVQVLPDADTLLHFATESTPDGFSCSSSLSALSLDEPFIQK	1469	1518
ENSG00000134982	P25054	APC	QAAVNAAVQR	1469	1478	Input	UniqueGene	other	LysC	1508	1508	A -> V	Colorectal carcinoma from a patient with MMRCS	QAAVNAAVQRVQVLPDADTLLHFATESTPDGFSCSSSLSALSLDEPFIQK	1469	1518
ENSG00000111057	P05783	KRT18	QAQEYEALLNIK	359	370	Input	UniqueGene	other	LysC	340	340	G -> R	Cirrhosis (CIRRH) [MIM:215600]	ASLENSLREVEARYALQMEQLNGILLHLESELAQTRAEGQRQAQEYEALLNIK	318	370
ENSG00000096696	P15924	DSP	QLQNIIQATSR	271	281	Input	UniqueGene	other	LysC	287	287	N -> K	Skin fragility-woolly hair syndrome (SFWHS) [MIM:607655]	ASFERMDHLRQLQNIIQATSREIMWINDCEEEELLYDWSDK	261	301
ENSG00000096696	P15924	DSP	QLQNIIQATSR	271	281	Input	UniqueGene	other	LysC	299	299	S -> R	Arrhythmogenic right ventricular dysplasia, familial, 8 (ARVD8) [MIM:607450]	ASFERMDHLRQLQNIIQATSREIMWINDCEEEELLYDWSDK	261	301
ENSG00000115677	Q00341	HDLBP	RCDIIIISGR	947	956	Input	UniqueGene	classical	LysC	939	939	D -> V	A breast cancer sample	DCDPGSPRRCDIIIISGRK	939	957
ENSG00000021826	P31327	CPS1	SAYALGGLGSGICPNR	588	603	Input	UniqueGene	other	LysC	587	587	R -> H	Carbamoyl phosphate synthetase 1 deficiency (CPS1D) [MIM:237300]	AADTIGYPVMIRSAYALGGLGSGICPNRETLMDLSTK	576	612
ENSG00000021826	P31327	CPS1	SAYALGGLGSGICPNR	588	603	Input	UniqueGene	other	LysC	587	587	R -> C	Carbamoyl phosphate synthetase 1 deficiency (CPS1D) [MIM:237300]	AADTIGYPVMIRSAYALGGLGSGICPNRETLMDLSTK	576	612
ENSG00000021826	P31327	CPS1	SAYALGGLGSGICPNR	588	603	Input	UniqueGene	other	LysC	587	587	R -> L	Carbamoyl phosphate synthetase 1 deficiency (CPS1D) [MIM:237300]	AADTIGYPVMIRSAYALGGLGSGICPNRETLMDLSTK	576	612
ENSG00000021826	P31327	CPS1	SAYALGGLGSGICPNR	588	603	Input	UniqueGene	other	LysC	589	589	A -> T	Carbamoyl phosphate synthetase 1 deficiency (CPS1D) [MIM:237300]	AADTIGYPVMIRSAYALGGLGSGICPNRETLMDLSTK	576	612
ENSG00000021826	P31327	CPS1	SAYALGGLGSGICPNR	588	603	Input	UniqueGene	other	LysC	593	593	G -> R	Carbamoyl phosphate synthetase 1 deficiency (CPS1D) [MIM:237300]	AADTIGYPVMIRSAYALGGLGSGICPNRETLMDLSTK	576	612
ENSG00000021826	P31327	CPS1	SAYALGGLGSGICPNR	588	603	Input	UniqueGene	other	LysC	597	597	S -> L	Carbamoyl phosphate synthetase 1 deficiency (CPS1D) [MIM:237300]	AADTIGYPVMIRSAYALGGLGSGICPNRETLMDLSTK	576	612
ENSG00000105127	O43823	AKAP8	SEAAEAGNGAETMAAEAESAQTR	644	666	Input	UniqueGene	other	LysC	664	664	Q -> H	A breast cancer sample	GVPKARSEAAEAGNGAETMAAEAESAQTRVAPAPAAADAEVEQTDAESK	638	686
ENSG00000021826	P31327	CPS1	SVGEVMAIGR	794	803	Input	UniqueGene	other	LysC	803	803	R -> C	Carbamoyl phosphate synthetase 1 deficiency (CPS1D) [MIM:237300]	SVGEVMAIGRTFEESFQK	794	811
ENSG00000021826	P31327	CPS1	SVGEVMAIGR	794	803	Input	UniqueGene	other	LysC	803	803	R -> G	Carbamoyl phosphate synthetase 1 deficiency (CPS1D) [MIM:237300]	SVGEVMAIGRTFEESFQK	794	811
ENSG00000021826	P31327	CPS1	SVGEVMAIGR	794	803	Input	UniqueGene	other	LysC	803	803	R -> S	Carbamoyl phosphate synthetase 1 deficiency (CPS1D) [MIM:237300]	SVGEVMAIGRTFEESFQK	794	811
ENSG00000021826	P31327	CPS1	SVGEVMAIGR	794	803	Input	UniqueGene	other	LysC	805	805	F -> L	Carbamoyl phosphate synthetase 1 deficiency (CPS1D) [MIM:237300]	SVGEVMAIGRTFEESFQK	794	811
ENSG00000021826	P31327	CPS1	SVGEVMAIGR	794	803	Input	UniqueGene	other	LysC	805	805	F -> S	Carbamoyl phosphate synthetase 1 deficiency (CPS1D) [MIM:237300]	SVGEVMAIGRTFEESFQK	794	811
ENSG00000021826	P31327	CPS1	SVGEVMAIGR	794	803	Input	UniqueGene	other	LysC	810	810	Q -> R	Carbamoyl phosphate synthetase 1 deficiency (CPS1D) [MIM:237300]	SVGEVMAIGRTFEESFQK	794	811
ENSG00000174780	O76094	SRP72	TEEALQLYNQIIK	242	254	Input	UniqueGene	other	LysC	207	207	R -> H	Bone marrow failure, familial (BMFF) [MIM:614675]	ILQKAEDLCRRSLSEDTDGTEEDPQAELAIIHGQMAYILQLQGRTEEALQLYNQIIK	198	254
ENSG00000021826	P31327	CPS1	TFEESFQK	804	811	Input	UniqueGene	other	LysC	803	803	R -> C	Carbamoyl phosphate synthetase 1 deficiency (CPS1D) [MIM:237300]	SVGEVMAIGRTFEESFQK	794	811
ENSG00000021826	P31327	CPS1	TFEESFQK	804	811	Input	UniqueGene	other	LysC	803	803	R -> G	Carbamoyl phosphate synthetase 1 deficiency (CPS1D) [MIM:237300]	SVGEVMAIGRTFEESFQK	794	811
ENSG00000021826	P31327	CPS1	TFEESFQK	804	811	Input	UniqueGene	other	LysC	803	803	R -> S	Carbamoyl phosphate synthetase 1 deficiency (CPS1D) [MIM:237300]	SVGEVMAIGRTFEESFQK	794	811
ENSG00000021826	P31327	CPS1	TFEESFQK	804	811	Input	UniqueGene	other	LysC	805	805	F -> L	Carbamoyl phosphate synthetase 1 deficiency (CPS1D) [MIM:237300]	SVGEVMAIGRTFEESFQK	794	811
ENSG00000021826	P31327	CPS1	TFEESFQK	804	811	Input	UniqueGene	other	LysC	805	805	F -> S	Carbamoyl phosphate synthetase 1 deficiency (CPS1D) [MIM:237300]	SVGEVMAIGRTFEESFQK	794	811
ENSG00000021826	P31327	CPS1	TFEESFQK	804	811	Input	UniqueGene	other	LysC	810	810	Q -> R	Carbamoyl phosphate synthetase 1 deficiency (CPS1D) [MIM:237300]	SVGEVMAIGRTFEESFQK	794	811
ENSG00000132740	P38935	IGHMBP2	TLVEYFTQHGEVR	625	637	Input	UniqueGene	other	LysC	637	637	R -> C	Neuronopathy, distal hereditary motor, 6 (HMN6) [MIM:604320]	TLVEYFTQHGEVRTAFEYLDDIVPENYSHENSQGSSHAATK	625	665
ENSG00000021826	P31327	CPS1	TVVVNCNPETVSTDFDECDK	1010	1029	Input	UniqueGene	other	LysC	1016	1016	N -> S	Carbamoyl phosphate synthetase 1 deficiency (CPS1D) [MIM:237300]	KTVVVNCNPETVSTDFDECDK	1009	1029
ENSG00000021826	P31327	CPS1	TVVVNCNPETVSTDFDECDK	1010	1029	Input	UniqueGene	other	LysC	1017	1017	P -> L	Carbamoyl phosphate synthetase 1 deficiency (CPS1D) [MIM:237300]	KTVVVNCNPETVSTDFDECDK	1009	1029
ENSG00000021826	P31327	CPS1	TVVVNCNPETVSTDFDECDK	1010	1029	Input	UniqueGene	other	LysC	1022	1022	T -> I	Carbamoyl phosphate synthetase 1 deficiency (CPS1D) [MIM:237300]	KTVVVNCNPETVSTDFDECDK	1009	1029
ENSG00000105127	O43823	AKAP8	VAPAPAAADAEVEQTDAESK	667	686	Input	UniqueGene	other	LysC	664	664	Q -> H	A breast cancer sample	GVPKARSEAAEAGNGAETMAAEAESAQTRVAPAPAAADAEVEQTDAESK	638	686
ENSG00000021826	P31327	CPS1	VLGTSVESIMATEDR	533	547	Input	UniqueGene	other	LysC	544	544	T -> M	Carbamoyl phosphate synthetase 1 deficiency (CPS1D) [MIM:237300]	VLGTSVESIMATEDRQLFSDK	533	553
ENSG00000021826	P31327	CPS1	AADTIGYPVMIR	576	587	Input	UniqueGene	other	ArgC	587	587	R -> H	Carbamoyl phosphate synthetase 1 deficiency (CPS1D) [MIM:237300]	QLFSDKLNEINEKIAPSFAVESIEDALKAADTIGYPVMIR	548	587
ENSG00000021826	P31327	CPS1	AADTIGYPVMIR	576	587	Input	UniqueGene	other	ArgC	587	587	R -> C	Carbamoyl phosphate synthetase 1 deficiency (CPS1D) [MIM:237300]	QLFSDKLNEINEKIAPSFAVESIEDALKAADTIGYPVMIR	548	587
ENSG00000021826	P31327	CPS1	AADTIGYPVMIR	576	587	Input	UniqueGene	other	ArgC	587	587	R -> L	Carbamoyl phosphate synthetase 1 deficiency (CPS1D) [MIM:237300]	QLFSDKLNEINEKIAPSFAVESIEDALKAADTIGYPVMIR	548	587
ENSG00000021826	P31327	CPS1	AFAMTNQILVEK	613	624	Input	UniqueGene	other	ArgC	622	622	V -> M	Carbamoyl phosphate synthetase 1 deficiency (CPS1D) [MIM:237300]	ETLMDLSTKAFAMTNQILVEKSVTGWKEIEYEVVR	604	638
ENSG00000021826	P31327	CPS1	AFAMTNQILVEK	613	624	Input	UniqueGene	other	ArgC	628	628	G -> D	Carbamoyl phosphate synthetase 1 deficiency (CPS1D) [MIM:237300]	ETLMDLSTKAFAMTNQILVEKSVTGWKEIEYEVVR	604	638
ENSG00000021826	P31327	CPS1	AFAMTNQILVEK	613	624	Input	UniqueGene	other	ArgC	632	632	I -> R	Carbamoyl phosphate synthetase 1 deficiency (CPS1D) [MIM:237300]	ETLMDLSTKAFAMTNQILVEKSVTGWKEIEYEVVR	604	638
ENSG00000021826	P31327	CPS1	AFAMTNQILVEK	613	624	Input	UniqueGene	other	ArgC	638	638	R -> P	Carbamoyl phosphate synthetase 1 deficiency (CPS1D) [MIM:237300]	ETLMDLSTKAFAMTNQILVEKSVTGWKEIEYEVVR	604	638
ENSG00000138095	P42704	LRPPRC	EEGFPIR	432	438	Input	UniqueGene	other	ArgC	354	354	A -> V	Leigh syndrome French-Canadian type (LSFC) [MIM:220111]	RYIPDAMNLILLLVTEKLEDVALQILLACPVSKEDGPSVFGSFFLQHCVTMNTPVEKLTDYCKKLKEVQMHSFPLQFTLHCALLANKTDLAKALMKAVKEEGFPIR	333	438
ENSG00000021826	P31327	CPS1	FVHDNYVIR	1445	1453	Input	UniqueGene	other	ArgC	1439	1439	P -> L	Carbamoyl phosphate synthetase 1 deficiency (CPS1D) [MIM:237300]	KLIRDGSIDLVINLPNNNTKFVHDNYVIR	1425	1453
ENSG00000021826	P31327	CPS1	FVHDNYVIR	1445	1453	Input	UniqueGene	other	ArgC	1443	1443	T -> A	Carbamoyl phosphate synthetase 1 deficiency (CPS1D) [MIM:237300]	KLIRDGSIDLVINLPNNNTKFVHDNYVIR	1425	1453
ENSG00000021826	P31327	CPS1	FVHDNYVIR	1445	1453	Input	UniqueGene	other	ArgC	1453	1453	R -> Q	Carbamoyl phosphate synthetase 1 deficiency (CPS1D) [MIM:237300]	KLIRDGSIDLVINLPNNNTKFVHDNYVIR	1425	1453
ENSG00000021826	P31327	CPS1	FVHDNYVIR	1445	1453	Input	UniqueGene	other	ArgC	1453	1453	R -> W	Carbamoyl phosphate synthetase 1 deficiency (CPS1D) [MIM:237300]	KLIRDGSIDLVINLPNNNTKFVHDNYVIR	1425	1453
ENSG00000144028	O75643	SNRNP200	GLFYFDNSFR	672	681	Input	UniqueGene	other	ArgC	681	681	R -> C	Retinitis pigmentosa 33 (RP33) [MIM:610359]	VDPAKGLFYFDNSFR	667	681
ENSG00000144028	O75643	SNRNP200	GLFYFDNSFR	672	681	Input	UniqueGene	other	ArgC	681	681	R -> H	Retinitis pigmentosa 33 (RP33) [MIM:610359]	VDPAKGLFYFDNSFR	667	681
ENSG00000123297	P43897	TSFM	LGQHVVGMAPLSVGSLDDEPGGEAETK	256	282	Input	UniqueGene	other	ArgC	312	312	R -> W	Combined oxidative phosphorylation deficiency 3 (COXPD3) [MIM:610505]	RLGQHVVGMAPLSVGSLDDEPGGEAETKMLSQPYLLDPSITLGQYVQPQGVSVVDFVR	255	312
ENSG00000102081	Q06787	FMR1	LIQEIVDK	303	310	Input	UniqueGene	classical	ArgC	304	304	I -> N	Fragile X syndrome (FRAX) [MIM:300624]	NLVGKVIGKNGKLIQEIVDKSGVVR	291	315
ENSG00000126777	Q86UP2	KTN1	QEALPLHQETK	191	201	Input	UniqueGene	other	ArgC	226	226	P -> R	A breast cancer sample	QEALPLHQETKQESGSGKKKASSKKQKTENVFVDEPLIHATTYIPLMDNADSSPVVDKR	191	249
ENSG00000170889	P46781	RPS9	QVVNIPSFIVR	140	150	Input	UniqueGene	non-classical	ArgC	137	137	V -> F	A breast cancer sample	HIRVRKQVVNIPSFIVR	134	150
ENSG00000196943	Q86U38	NOP9	REAWEQQQGAVAK	613	625	Input	UniqueGene	other	ArgC	626	626	R -> Q	A breast cancer sample	REAWEQQQGAVAKR	613	626
ENSG00000099995	Q15459	SF3A1	VTWDGHSGSMAR	500	511	Input	UniqueGene	other	ArgC	511	511	R -> W	A colorectal cancer sample	RTDIFGVEETAIGKKIGEEEIQKPEEKVTWDGHSGSMAR	473	511
